# Supplementary material for: Significant Enrichment of Potential Pathogenic Fungi in Soil Mediated by Flavonoids, Phenolic Acids, and Organic Acids
Source: J Fungi (Basel). 2025 Feb 17;11(2):154. doi: 10.3390/jof11020154 (PMC11856650; doi:10.3390/jof11020154)
Supplement: Supplementary file 1 [file jof-11-00154-s001.zip]

Archive with 1 entries (1 files):
- jof-3457871-supplementary.pdf
